# Supplementary material for: Chemical Composition and Geographic Variation of Cold Pressed Balanites aegyptiaca Kernel Oil
Source: Foods. 2024 Apr 8;13(7):1135. doi: 10.3390/foods13071135 (PMC11011647; doi:10.3390/foods13071135)
Supplement: Supplementary file 1 [file foods-13-01135-s001.zip]

Archive with 1 entries (1 files):
- foods-2945624-supplementary.pdf
